# Supplementary material for: Sub-10 nm PdNi@PtNi Core–Shell Nanoalloys for Efficient Ethanol Electro-Oxidation
Source: Molecules. 2024 Oct 13;29(20):4853. doi: 10.3390/molecules29204853 (PMC11510317; doi:10.3390/molecules29204853)
Supplement: Supplementary file 1 [file molecules-29-04853-s001.zip]

Archive with 1 entries (1 files):
- molecules-3227492-supplementary.pdf
